# Supplementary material for: Fine mapping of CscpFtsY, a gene conferring the yellow leaf phenotype in cucumber (Cucumis sativus L.)
Source: BMC Plant Biol. 2022 Dec 6;22:570. doi: 10.1186/s12870-022-03922-0 (PMC9724417; doi:10.1186/s12870-022-03922-0)
Supplement: Supplementary file 1 — Additional file 1. [file 12870_2022_3922_MOESM1_ESM.zip]

Archive with 4 entries (4 files):
- Photosynthesis parameters.xlsx
- Pigment content.xlsx
- qPCR.xlsx
- Supporting information Zha_plain.docx
