# Supplementary material for: Fine mapping of CscpFtsY, a gene conferring the yellow leaf phenotype in cucumber (Cucumis sativus L.)
Source: BMC Plant Biol. 2022 Dec 6;22:570. doi: 10.1186/s12870-022-03922-0 (PMC9724417; doi:10.1186/s12870-022-03922-0)
Supplement: Supplementary file 1 — Additional file 1. [file 12870_2022_3922_MOESM1_ESM.zip › Photosynthesis parameters.xlsx]

## Sheet: Sheet1
Title： Original data generated in photosynthetic measurment
Fv / Fm		Pn（µmol m⁻² s⁻¹）		Gs(mmol m⁻² s⁻¹)		Tr(mmol m⁻² s⁻¹)		Ci(µmol mol⁻¹)
CCMC	yl	CCMC	yl	CCMC	yl	CCMC	yl	CCMC	yl
0.747	0.692	4.29145	10.2848	546.418	465.862	17.3244	13.7965	333.164	329.825
0.763	0.696	5.36559	10.7012	601.407	481.242	17.5956	14.3682	336.778	330.244
0.763	0.704	5.67686	10.9114	614.118	488.847	19.0777	14.7893	339.667	330.388
0.765	0.760	8.29435	11.5364	668.392	509.947	20.2452	14.8222	344.13	330.767
0.767	0.764	8.67457	11.5743	668.585	531.828	20.3153	15.0764	345.102	330.868
0.7745	0.765	9.2648	11.5894	789.611	535.432	20.9336	15.0847	345.134	331.354
0.780	0.772	9.72551	11.6217	829.464	586.755	21.494	16.0932	345.21	331.948
0.786	0.778	10.0345	11.6664	851.679	602.911	21.6378	16.8654	345.39	331.994
0.786	0.793	10.1589	11.6837	941.658	606.012	21.8951	17.1442	345.808	332.579
		10.4432	12.2617	995.736	679.883	22.258	17.1562	346.174	332.94
		10.6992	15.2532	1039.48	709.108	22.5222	17.3613	346.19	335.246
		10.8106	15.5228	1047.56	716.959	22.7405	17.6934	347.024	335.268
		11.4193	16.1586	1052.7	728.092	22.8491	18.0862	351.832	335.776
		12.1678	17.6034	1082.14	744.004	22.8761	18.1127	353.297	335.862
		12.4797	18.2519	1100.2	752.219	23.4421	18.1827	355.338	336.263
		14.4728	18.2884	1109.1	758.561	23.5649	19.7114	355.341	338.063
		15.7863	18.4534	1123.97	795.634	23.8991	19.7191	356.28	340.464
		15.9132	18.5451	1152.46	817.948	23.9644	19.7222	357.129	340.835
		15.9653	18.6118	1241.89	836.46	24.1893	20.2417	357.996	340.992
		16.7753	18.626	1251.38	994.905	24.5664	20.2969	358.3	341.277
		17.0267	18.8589	1255.16	1041.92	24.6542	20.6096	360.777	341.912
		19.1235	18.8919	1256.72	1061.2	24.8004	20.7633	360.786	342.234
		19.1319	19.0137	1274.56	1112.09	24.8167	21.0529	361.02	342.593
		19.1778	19.0146	1281.76	1151.18	25.078	21.705	361.143	343.182
		19.5692	19.1901	1283.58	1155.61	25.2908	21.9154	361.631	343.633
		21.6278	19.1945	1312	1171.25	25.4504	23.4903	362.533	343.918
		22.3004	20.9136	1474.8	1199.69	26.4352	23.7374	362.963	344.584
			20.9219		1233.54		24.0069		345.542
			20.9435		1241.58		24.1012		346.325
			21.1203		1273.62		24.3518		346.378
			21.3472		1278.59		24.4715		346.54
			21.6716		1304.22		24.6155		346.699
			21.6897		1350.11		24.7147		347.16
			22.0278		1371.08		24.8631		347.402
