# Supplementary material for: Fine mapping of CscpFtsY, a gene conferring the yellow leaf phenotype in cucumber (Cucumis sativus L.)
Source: BMC Plant Biol. 2022 Dec 6;22:570. doi: 10.1186/s12870-022-03922-0 (PMC9724417; doi:10.1186/s12870-022-03922-0)
Supplement: Supplementary file 1 — Additional file 1. [file 12870_2022_3922_MOESM1_ESM.zip › Pigment content.xlsx]

## Sheet: Pigment
Title: Original data generated in pigment alalysis.
		Absorbance
	Leaves	470	649	664
	yl1	0.262	0.133	0.221
	yl1	0.268	0.134	0.226
	yl1	0.273	0.136	0.23
	yl2	0.285	0.146	0.251
	yl2	0.288	0.145	0.254
	yl2	0.29	0.147	0.254
	yl3	0.31	0.162	0.286
	yl3	0.309	0.16	0.285
	yl3	0.306	0.161	0.284
	cm1	0.403	0.211	0.378
	cm1	0.417	0.216	0.392
	cm1	0.413	0.213	0.387
	cm2	0.388	0.205	0.374
	cm2	0.405	0.214	0.389
	cm2	0.4	0.21	0.385
	cm3	0.345	0.187	0.34
	cm3	0.373	0.203	0.365
	cm3	0.355	0.191	0.351
		Pigment content(mg/μl)
	Leaves	Chl a(μg/ml）	Chl b(μg/ml）	Caro(μg/ml）
	yl1	2.26229	1.85367	0.364541
	yl1	2.3239	1.8405	0.398774
	yl1	2.36696	1.86288	0.411803
	yl2	2.59562	1.96666	0.418405
	yl2	2.64089	1.91487	0.456493
	yl2	2.63051	1.96973	0.440539
	yl3	2.98018	2.12134	0.46184
	yl3	2.9772	2.0746	0.478922
	yl3	2.95865	2.11015	0.448148
	cm1	3.95499	2.71837	0.617963
	cm1	4.11608	2.74184	0.672342
	cm1	4.06485	2.70015	0.673202
	cm2	3.93269	2.58627	0.608134
	cm2	4.08638	2.71134	0.629477
	cm2	4.0537	2.6341	0.641972
	cm3	3.57187	2.36861	0.507755
	cm3	3.82283	2.60449	0.528971
	cm3	3.69807	2.38901	0.544786
		Pigment content(mg/g)
	Leaves	Chl a(mg/g）	Chl b(mg/g）	Caro(mg/g）
	yl1	0.565573	0.463418	0.0911351
	yl1	0.580975	0.460125	0.0996934
	yl1	0.59174	0.46572	0.102951
	yl2	0.648905	0.491665	0.104601
	yl2	0.660222	0.478717	0.114123
	yl2	0.657627	0.492432	0.110135
	yl3	0.745045	0.530335	0.11546
	yl3	0.7443	0.51865	0.11973
	yl3	0.739662	0.527537	0.112037
	cm1	0.988747	0.679592	0.154491
	cm1	1.02902	0.68546	0.168086
	cm1	1.01621	0.675037	0.168301
	cm2	0.983173	0.646567	0.152033
	cm2	1.0216	0.677835	0.157369
	cm2	1.01343	0.658525	0.160493
	cm3	0.892967	0.592152	0.126939
	cm3	0.955707	0.651123	0.132243
	cm3	0.924517	0.597253	0.136196
		Chl a / Chlb
	yl1	1.22044
	yl1	1.26265
	yl1	1.27059
	yl2	1.31981
	yl2	1.37915
	yl2	1.33547
	yl3	1.40486
	yl3	1.43507
	yl3	1.4021
	cm1	1.45491
	cm1	1.50121
	cm1	1.50542
	cm2	1.5206
	cm2	1.50714
	cm2	1.53893
	cm3	1.508
	cm3	1.46778
	cm3	1.54795

## Sheet: Sheet1
Materials
yl	Chl a			Chl b
True leaf 1	0.565573	0.580975	0.59174	0.463418	0.460125	0.46572
True leaf 2	0.648905	0.660222	0.657627	0.491665	0.478717	0.492432
True leaf 3	0.745045	0.7443	0.739662	0.530335	0.51865	0.527537
CCMC
True leaf 1	0.988747	1.02902	1.01621	0.679592	0.68546	0.675037
True leaf 2	0.983173	1.0216	1.01343	0.646567	0.677835	0.658525
True leaf 3	0.892967	0.955707	0.924517	0.592152	0.651123	0.597253
yl	Caro			Chl a/b
True leaf 1	0.0911351	0.0996934	0.102951	1.22044	1.26265	1.27059
True leaf 2	0.104601	0.114123	0.110135	1.31981	1.37915	1.33547
True leaf 3	0.11546	0.11973	0.112037	1.40486	1.43507	1.4021
CCMC
True leaf 1	0.154491	0.168086	0.168301	1.45491	1.50121	1.50542
True leaf 2	0.152033	0.157369	0.160493	1.5206	1.50714	1.53893
True leaf 3	0.126939	0.132243	0.136196	1.508	1.46778	1.54795
