# Supplementary material for: Fine mapping of CscpFtsY, a gene conferring the yellow leaf phenotype in cucumber (Cucumis sativus L.)
Source: BMC Plant Biol. 2022 Dec 6;22:570. doi: 10.1186/s12870-022-03922-0 (PMC9724417; doi:10.1186/s12870-022-03922-0)
Supplement: Supplementary file 1 — Additional file 1. [file 12870_2022_3922_MOESM1_ESM.zip › qPCR.xlsx]

## Sheet: Sheet1
Title: Original data generated in RT-qPCR
Annotation	Cq	Annotation	Cq
Actin-CCMC-root	24.079	CscpFtsY-CCMC-root	28.9143
Actin-CCMC-root	23.944	CscpFtsY-CCMC-root	28.6696
Actin-CCMC-root	23.8492	CscpFtsY-CCMC-root	28.4016
Actin-CCMC-stem	22.4459	CscpFtsY-CCMC-stem	27.8495
Actin-CCMC-stem	22.3653	CscpFtsY-CCMC-stem	27.4627
Actin-CCMC-stem	22.3531	CscpFtsY-CCMC-stem	27.4034
Actin-CCMC-leaf	22.5431	CscpFtsY-CCMC-leaf	25.8646
Actin-CCMC-leaf	22.5271	CscpFtsY-CCMC-leaf	25.7134
Actin-CCMC-leaf	22.3031	CscpFtsY-CCMC-leaf	25.6697
Actin-CCMC-male flower	31.364	CscpFtsY-CCMC-male flower	33.6021
Actin-CCMC-male flower	31.2729	CscpFtsY-CCMC-male flower	33.3394
Actin-CCMC-male flower	30.9812	CscpFtsY-CCMC-male flower	32.8716
Actin-CCMC-ovary	23.8177	CscpFtsY-CCMC-ovary	28.3881
Actin-CCMC-ovary	23.5608	CscpFtsY-CCMC-ovary	28.225
Actin-CCMC-ovary	23.5241	CscpFtsY-CCMC-ovary	28.0205
Actin-CCMC-tendril	31.5742	CscpFtsY-CCMC-tendril	34.3097
Actin-CCMC-tendril	31.3818	CscpFtsY-CCMC-tendril	34.2488
Actin-CCMC-tendril	31.3669	CscpFtsY-CCMC-tendril	33.7744
Actin-yl-root	22.7405	CscpFtsY-yl-root	28.5087
Actin-yl-root	22.6838	CscpFtsY-yl-root	28.4309
Actin-yl-root	22.5947	CscpFtsY-yl-root	28.0264
Actin-yl-stem	22.6977	CscpFtsY-yl-stem	28.3373
Actin-yl-stem	22.6466	CscpFtsY-yl-stem	27.7458
Actin-yl-stem	22.3953	CscpFtsY-yl-stem	27.719
Actin-yl-leaf	21.8523	CscpFtsY-yl-leaf	26.1847
Actin-yl-leaf	21.6816	CscpFtsY-yl-leaf	25.6908
Actin-yl-leaf	21.5534	CscpFtsY-yl-leaf	25.4403
Actin-yl-male flower	28.565	CscpFtsY-yl-male flower	32.8072
Actin-yl-male flower	27.9976	CscpFtsY-yl-male flower	32.5991
Actin-yl-male flower	27.8796	CscpFtsY-yl-male flower	32.3301
Actin-yl-ovary	23.1781	CscpFtsY-yl-ovary	29.4247
Actin-yl-ovary	23.1083	CscpFtsY-yl-ovary	28.645
Actin-yl-ovary	23.1059	CscpFtsY-yl-ovary	28.4953
Actin-yl-tendril	29.151	CscpFtsY-yl-tendril	33.2993
Actin-yl-tendril	29.0486	CscpFtsY-yl-tendril	33.2849
Actin-yl-tendril	28.5115	CscpFtsY-yl-tendril	32.9797
